# Supplementary material for: Disease Burden Estimation of Hepatocellular Carcinoma Attributable to Dietary Aflatoxin Exposure in Sichuan Province, China
Source: Nutrients. 2024 Dec 19;16(24):4381. doi: 10.3390/nu16244381 (PMC11677878; doi:10.3390/nu16244381)
Supplement: Supplementary file 1 [file nutrients-16-04381-s001.zip]

Archive with 1 entries (1 files):
- nutrients-3315066-supplementary.pdf
